# Supplementary material for: Development and Application of Two Rapid Molecular Detection Assays for Hyblaea puera Cramer (Lepidoptera: Hyblaeoidea), a Major Pest of Mangroves and Teak
Source: Biology (Basel). 2026 Mar 15;15(6):473. doi: 10.3390/biology15060473 (PMC13023812; doi:10.3390/biology15060473)
Supplement: Supplementary file 1 [file biology-15-00473-s001.zip]

Archive with 1 entries (1 files):
- biology-4132695-supplementary.pdf
